# Supplementary material for: Single-cell immunophenotyping identifies CD8+GZMK+IFNG+ T cells as a key immune population in cutaneous Lyme disease
Source: JCI Insight. 2026 Feb 23;11(4):e196741. doi: 10.1172/jci.insight.196741 (PMC12956012; doi:10.1172/jci.insight.196741)
Supplement: Supporting data values [file jciinsight-11-196741-s229.xlsx]

## Sheet: Figure_1C
annotated_clusters	annotated_clusters_immune	mean_proportion	SampleType
B Cells	Immune	0.00255971	Control
Cycling Dendritic Cells	Immune	0.0019561	Control
Endothelial Cells	Non Immune	0.0864456	Control
Fibroblasts	Non Immune	0.472459	Control
Keratinocytes	Non Immune	0.157467	Control
Langerhans	Immune	0.0366284	Control
Macrophages	Immune	0.0519403	Control
Mast Cells	Immune	0.0020314	Control
Melanocytes	Non Immune	0.0347896	Control
Natural Killers	Immune	0.00266937	Control
Nerves	Non Immune	0.00787624	Control
Pericytes	Non Immune	0.0556139	Control
T Cells	Immune	0.0888846	Control

## Sheet: Figure_1D
annotated_clusters	annotated_clusters_immune	mean_proportion	SampleType
B Cells	Immune	0.0200507	EM
Cycling Dendritic Cells	Immune	0.00409692	EM
Endothelial Cells	Non Immune	0.0526596	EM
Fibroblasts	Non Immune	0.265203	EM
Keratinocytes	Non Immune	0.106007	EM
Langerhans	Immune	0.0375781	EM
Macrophages	Immune	0.148881	EM
Mast Cells	Immune	0.000606021	EM
Melanocytes	Non Immune	0.00584072	EM
Natural Killers	Immune	0.0295956	EM
Nerves	Non Immune	0.00389369	EM
Pericytes	Non Immune	0.0404523	EM
T Cells	Immune	0.285859	EM

## Sheet: Figure_1E
Subject	SampleType	annotated_clusters	Count	Fraction
192561	Control	B Cells	2	0.000580215
192561	Control	Cycling Dendritic Cells	0	0
192561	Control	Endothelial Cells	112	0.032492
192561	Control	Fibroblasts	1699	0.492892
192561	Control	Keratinocytes	901	0.261387
192561	Control	Langerhans	109	0.0316217
192561	Control	Macrophages	146	0.0423557
192561	Control	Mast Cells	2	0.000580215
192561	Control	Melanocytes	161	0.0467073
192561	Control	Natural Killers	9	0.00261097
192561	Control	Nerves	29	0.00841311
192561	Control	Pericytes	59	0.0171163
192561	Control	T Cells	218	0.0632434
192561	EM	B Cells	48	0.0142012
192561	EM	Cycling Dendritic Cells	17	0.00502959
192561	EM	Endothelial Cells	79	0.0233728
192561	EM	Fibroblasts	378	0.111834
192561	EM	Keratinocytes	309	0.0914201
192561	EM	Langerhans	79	0.0233728
192561	EM	Macrophages	556	0.164497
192561	EM	Mast Cells	2	0.000591716
192561	EM	Melanocytes	6	0.00177515
192561	EM	Natural Killers	163	0.0482249
192561	EM	Nerves	13	0.00384615
192561	EM	Pericytes	58	0.0171598
192561	EM	T Cells	1672	0.494675
192563	EM	B Cells	5	0.00900901
192563	EM	Cycling Dendritic Cells	1	0.0018018
192563	EM	Endothelial Cells	53	0.0954955
192563	EM	Fibroblasts	163	0.293694
192563	EM	Keratinocytes	63	0.113514
192563	EM	Langerhans	12	0.0216216
192563	EM	Macrophages	46	0.0828829
192563	EM	Mast Cells	0	0
192563	EM	Melanocytes	1	0.0018018
192563	EM	Natural Killers	20	0.036036
192563	EM	Nerves	7	0.0126126
192563	EM	Pericytes	24	0.0432432
192563	EM	T Cells	160	0.288288
192564	Control	B Cells	0	0
192564	Control	Cycling Dendritic Cells	0	0
192564	Control	Endothelial Cells	25	0.113636
192564	Control	Fibroblasts	115	0.522727
192564	Control	Keratinocytes	36	0.163636
192564	Control	Langerhans	1	0.00454545
192564	Control	Macrophages	3	0.0136364
192564	Control	Mast Cells	0	0
192564	Control	Melanocytes	21	0.0954545
192564	Control	Natural Killers	0	0
192564	Control	Nerves	2	0.00909091
192564	Control	Pericytes	12	0.0545455
192564	Control	T Cells	5	0.0227273
192564	EM	B Cells	159	0.0151126
192564	EM	Cycling Dendritic Cells	24	0.00228115
192564	EM	Endothelial Cells	657	0.0624465
192564	EM	Fibroblasts	1050	0.0998004
192564	EM	Keratinocytes	1500	0.142572
192564	EM	Langerhans	235	0.0223363
192564	EM	Macrophages	2443	0.232202
192564	EM	Mast Cells	2	0.000190096
192564	EM	Melanocytes	56	0.00532269
192564	EM	Natural Killers	235	0.0223363
192564	EM	Nerves	20	0.00190096
192564	EM	Pericytes	336	0.0319361
192564	EM	T Cells	3804	0.361563
192565	Control	B Cells	6	0.00525855
192565	Control	Cycling Dendritic Cells	5	0.00438212
192565	Control	Endothelial Cells	47	0.0411919
192565	Control	Fibroblasts	236	0.206836
192565	Control	Keratinocytes	415	0.363716
192565	Control	Langerhans	69	0.0604733
192565	Control	Macrophages	60	0.0525855
192565	Control	Mast Cells	0	0
192565	Control	Melanocytes	33	0.028922
192565	Control	Natural Killers	9	0.00788782
192565	Control	Nerves	6	0.00525855
192565	Control	Pericytes	38	0.0333041
192565	Control	T Cells	217	0.190184
192565	EM	B Cells	223	0.0178715
192565	EM	Cycling Dendritic Cells	42	0.00336592
192565	EM	Endothelial Cells	720	0.0577016
192565	EM	Fibroblasts	1117	0.0895176
192565	EM	Keratinocytes	316	0.0253246
192565	EM	Langerhans	335	0.0268473
192565	EM	Macrophages	1661	0.133114
192565	EM	Mast Cells	1	8.0141e-05
192565	EM	Melanocytes	11	0.000881552
192565	EM	Natural Killers	1513	0.121253
192565	EM	Nerves	26	0.00208367
192565	EM	Pericytes	373	0.0298926
192565	EM	T Cells	6140	0.492066
192566	Control	B Cells	16	0.00176659
192566	Control	Cycling Dendritic Cells	24	0.00264988
192566	Control	Endothelial Cells	1792	0.197858
192566	Control	Fibroblasts	2115	0.233521
192566	Control	Keratinocytes	3651	0.403114
192566	Control	Langerhans	97	0.0107099
192566	Control	Macrophages	21	0.00231865
192566	Control	Mast Cells	5	0.000552059
192566	Control	Melanocytes	427	0.0471459
192566	Control	Natural Killers	2	0.000220824
192566	Control	Nerves	49	0.00541018
192566	Control	Pericytes	586	0.0647013
192566	Control	T Cells	272	0.030032
192566	EM	B Cells	198	0.0201568
192566	EM	Cycling Dendritic Cells	62	0.00631172
192566	EM	Endothelial Cells	525	0.053446
192566	EM	Fibroblasts	1663	0.169297
192566	EM	Keratinocytes	1755	0.178662
192566	EM	Langerhans	398	0.0405172
192566	EM	Macrophages	2110	0.214802
192566	EM	Mast Cells	4	0.000407208
192566	EM	Melanocytes	263	0.0267739
192566	EM	Natural Killers	233	0.0237198
192566	EM	Nerves	41	0.00417388
192566	EM	Pericytes	437	0.0444874
192566	EM	T Cells	2134	0.217245
192567	Control	B Cells	24	0.00337505
192567	Control	Cycling Dendritic Cells	11	0.0015469
192567	Control	Endothelial Cells	735	0.103361
192567	Control	Fibroblasts	2539	0.357052
192567	Control	Keratinocytes	795	0.111799
192567	Control	Langerhans	273	0.0383912
192567	Control	Macrophages	399	0.0561103
192567	Control	Mast Cells	4	0.000562509
192567	Control	Melanocytes	132	0.0185628
192567	Control	Natural Killers	30	0.00421882
192567	Control	Nerves	84	0.0118127
192567	Control	Pericytes	503	0.0707355
192567	Control	T Cells	1582	0.222472
192567	EM	B Cells	1231	0.0927028
192567	EM	Cycling Dendritic Cells	28	0.00210859
192567	EM	Endothelial Cells	394	0.0296709
192567	EM	Fibroblasts	2127	0.160178
192567	EM	Keratinocytes	884	0.0665713
192567	EM	Langerhans	668	0.050305
192567	EM	Macrophages	1471	0.110776
192567	EM	Mast Cells	6	0.000451841
192567	EM	Melanocytes	27	0.00203329
192567	EM	Natural Killers	734	0.0552752
192567	EM	Nerves	42	0.00316289
192567	EM	Pericytes	450	0.0338881
192567	EM	T Cells	5217	0.392876
202936	Control	B Cells	10	0.00273673
202936	Control	Cycling Dendritic Cells	1	0.000273673
202936	Control	Endothelial Cells	769	0.210454
202936	Control	Fibroblasts	1369	0.374658
202936	Control	Keratinocytes	184	0.0503558
202936	Control	Langerhans	103	0.0281883
202936	Control	Macrophages	67	0.0183361
202936	Control	Mast Cells	6	0.00164204
202936	Control	Melanocytes	283	0.0774494
202936	Control	Natural Killers	1	0.000273673
202936	Control	Nerves	27	0.00738916
202936	Control	Pericytes	473	0.129447
202936	Control	T Cells	361	0.0987958
202936	EM	B Cells	24	0.00584226
202936	EM	Cycling Dendritic Cells	0	0
202936	EM	Endothelial Cells	484	0.117819
202936	EM	Fibroblasts	1105	0.268987
202936	EM	Keratinocytes	613	0.149221
202936	EM	Langerhans	59	0.0143622
202936	EM	Macrophages	342	0.0832522
202936	EM	Mast Cells	1	0.000243427
202936	EM	Melanocytes	63	0.0153359
202936	EM	Natural Killers	8	0.00194742
202936	EM	Nerves	24	0.00584226
202936	EM	Pericytes	264	0.0642648
202936	EM	T Cells	1121	0.272882
202937	Control	B Cells	5	0.00108672
202937	Control	Cycling Dendritic Cells	4	0.000869376
202937	Control	Endothelial Cells	349	0.0758531
202937	Control	Fibroblasts	2363	0.513584
202937	Control	Keratinocytes	789	0.171484
202937	Control	Langerhans	162	0.0352097
202937	Control	Macrophages	353	0.0767225
202937	Control	Mast Cells	2	0.000434688
202937	Control	Melanocytes	65	0.0141274
202937	Control	Natural Killers	3	0.000652032
202937	Control	Nerves	43	0.00934579
202937	Control	Pericytes	107	0.0232558
202937	Control	T Cells	356	0.0773745
202937	EM	B Cells	32	0.00797607
202937	EM	Cycling Dendritic Cells	20	0.00498504
202937	EM	Endothelial Cells	98	0.0244267
202937	EM	Fibroblasts	1189	0.296361
202937	EM	Keratinocytes	529	0.131854
202937	EM	Langerhans	52	0.0129611
202937	EM	Macrophages	903	0.225075
202937	EM	Mast Cells	0	0
202937	EM	Melanocytes	19	0.00473579
202937	EM	Natural Killers	21	0.0052343
202937	EM	Nerves	23	0.0057328
202937	EM	Pericytes	72	0.0179462
202937	EM	T Cells	1054	0.262712
202938	Control	B Cells	4	0.00158667
202938	Control	Cycling Dendritic Cells	1	0.000396668
202938	Control	Endothelial Cells	28	0.0111067
202938	Control	Fibroblasts	1924	0.763189
202938	Control	Keratinocytes	9	0.00357001
202938	Control	Langerhans	121	0.0479968
202938	Control	Macrophages	252	0.0999603
202938	Control	Mast Cells	3	0.00119
202938	Control	Melanocytes	21	0.00833003
202938	Control	Natural Killers	1	0.000396668
202938	Control	Nerves	15	0.00595002
202938	Control	Pericytes	129	0.0511702
202938	Control	T Cells	13	0.00515668
202938	EM	B Cells	103	0.0250425
202938	EM	Cycling Dendritic Cells	11	0.00267445
202938	EM	Endothelial Cells	58	0.0141016
202938	EM	Fibroblasts	896	0.217846
202938	EM	Keratinocytes	5	0.00121566
202938	EM	Langerhans	718	0.174568
202938	EM	Macrophages	467	0.113542
202938	EM	Mast Cells	2	0.000486263
202938	EM	Melanocytes	4	0.000972526
202938	EM	Natural Killers	60	0.0145879
202938	EM	Nerves	6	0.00145879
202938	EM	Pericytes	109	0.0265013
202938	EM	T Cells	1674	0.407002
202939	EM	B Cells	46	0.00925181
202939	EM	Cycling Dendritic Cells	69	0.0138777
202939	EM	Endothelial Cells	33	0.00663717
202939	EM	Fibroblasts	3304	0.664521
202939	EM	Keratinocytes	6	0.00120676
202939	EM	Langerhans	109	0.0219228
202939	EM	Macrophages	1261	0.25362
202939	EM	Mast Cells	5	0.00100563
202939	EM	Melanocytes	4	0.000804505
202939	EM	Natural Killers	10	0.00201126
202939	EM	Nerves	6	0.00120676
202939	EM	Pericytes	25	0.00502816
202939	EM	T Cells	94	0.0189059
202940	Control	B Cells	17	0.00531084
202940	Control	Cycling Dendritic Cells	12	0.00374883
202940	Control	Endothelial Cells	118	0.0368635
202940	Control	Fibroblasts	1611	0.50328
202940	Control	Keratinocytes	136	0.0424867
202940	Control	Langerhans	194	0.0606061
202940	Control	Macrophages	394	0.123087
202940	Control	Mast Cells	34	0.0106217
202940	Control	Melanocytes	28	0.00874727
202940	Control	Natural Killers	22	0.00687285
202940	Control	Nerves	23	0.00718525
202940	Control	Pericytes	192	0.0599813
202940	Control	T Cells	420	0.131209
202940	EM	B Cells	124	0.0242046
202940	EM	Cycling Dendritic Cells	13	0.00253758
202940	EM	Endothelial Cells	37	0.00722233
202940	EM	Fibroblasts	1314	0.25649
202940	EM	Keratinocytes	10	0.00195198
202940	EM	Langerhans	279	0.0544603
202940	EM	Macrophages	1240	0.242046
202940	EM	Mast Cells	1	0.000195198
202940	EM	Melanocytes	2	0.000390396
202940	EM	Natural Killers	262	0.0511419
202940	EM	Nerves	12	0.00234238
202940	EM	Pericytes	29	0.00566075
202940	EM	T Cells	1800	0.351357
202941	Control	B Cells	6	0.00133601
202941	Control	Cycling Dendritic Cells	8	0.00178134
202941	Control	Endothelial Cells	187	0.0416388
202941	Control	Fibroblasts	3399	0.756847
202941	Control	Keratinocytes	14	0.00311735
202941	Control	Langerhans	218	0.0485415
202941	Control	Macrophages	154	0.0342908
202941	Control	Mast Cells	3	0.000668003
202941	Control	Melanocytes	11	0.00244934
202941	Control	Natural Killers	4	0.00089067
202941	Control	Nerves	40	0.0089067
202941	Control	Pericytes	233	0.0518815
202941	Control	T Cells	214	0.0476509
202941	EM	B Cells	13	0.018732
202941	EM	Cycling Dendritic Cells	0	0
202941	EM	Endothelial Cells	116	0.167147
202941	EM	Fibroblasts	294	0.423631
202941	EM	Keratinocytes	6	0.00864553
202941	EM	Langerhans	10	0.0144092
202941	EM	Macrophages	43	0.0619597
202941	EM	Mast Cells	1	0.00144092
202941	EM	Melanocytes	2	0.00288184
202941	EM	Natural Killers	2	0.00288184
202941	EM	Nerves	1	0.00144092
202941	EM	Pericytes	136	0.195965
202941	EM	T Cells	70	0.100865
202943	EM	B Cells	6	0.000555453
202943	EM	Cycling Dendritic Cells	1	9.25754e-05
202943	EM	Endothelial Cells	271	0.0250879
202943	EM	Fibroblasts	4272	0.395482
202943	EM	Keratinocytes	5033	0.465932
202943	EM	Langerhans	117	0.0108313
202943	EM	Macrophages	191	0.0176819
202943	EM	Mast Cells	17	0.00157378
202943	EM	Melanocytes	132	0.01222
202943	EM	Natural Killers	1	9.25754e-05
202943	EM	Nerves	52	0.00481392
202943	EM	Pericytes	107	0.00990557
202943	EM	T Cells	602	0.0557304

## Sheet: Figure_2C
annotated_subclusters	mean_proportion	SampleType
CD4- CD8- T Cells	0.266484	Control
CD4+ Effector Memory T Cells	0.00522704	Control
CD4+ Tissue-Resident Memory T Cells	0.00806491	Control
CD4+ Undefined T Cells	0.138526	Control
CD8+ GZMK+ IFNGhi T Cells	0.0884013	Control
CD8+ GZMK+ IFNGint T Cells	0.128213	Control
CD8+ Undefined T Cells	0.149448	Control
Dividing T Cells	0.00983217	Control
HSPhi T Cells	0.111419	Control
Naive T Cells	0.0399502	Control
Regulatory T Cells	0.0544354	Control

## Sheet: Figure_2D
annotated_subclusters	mean_proportion	SampleType
CD4- CD8- T Cells	0.148652	Control
CD4+ Effector Memory T Cells	0.0342091	Control
CD4+ Tissue-Resident Memory T Cells	0.0373775	Control
CD4+ Undefined T Cells	0.037789	Control
CD8+ GZMK+ IFNGhi T Cells	0.125576	Control
CD8+ GZMK+ IFNGint T Cells	0.148508	Control
CD8+ Undefined T Cells	0.0751425	Control
Dividing T Cells	0.0248968	Control
HSPhi T Cells	0.157752	Control
Naive T Cells	0.135236	Control
Regulatory T Cells	0.0748609	Control

## Sheet: Figure_2E
Subject	SampleType	annotated_clusters_expanded	Count	Fraction
192561	Control	CD4- CD8- T Cells	54	0.0157434
192561	Control	CD4+ Effector Memory T Cells	0	0
192561	Control	CD4+ Tissue-Resident Memory T Cells	2	0.00058309
192561	Control	CD4+ Undefined T Cells	65	0.0189504
192561	Control	CD8+ GZMK+ IFNGhi T Cells	2	0.00058309
192561	Control	CD8+ GZMK+ IFNGint T Cells	14	0.00408163
192561	Control	CD8+ Undefined T Cells	7	0.00204082
192561	Control	Dividing T Cells	3	0.000874636
192561	Control	HSPhi T Cells	33	0.00962099
192561	Control	Naive T Cells	1	0.000291545
192561	Control	Regulatory T Cells	20	0.0058309
192561	EM	CD4- CD8- T Cells	662	0.201522
192561	EM	CD4+ Effector Memory T Cells	42	0.0127854
192561	EM	CD4+ Tissue-Resident Memory T Cells	42	0.0127854
192561	EM	CD4+ Undefined T Cells	168	0.0511416
192561	EM	CD8+ GZMK+ IFNGhi T Cells	70	0.021309
192561	EM	CD8+ GZMK+ IFNGint T Cells	283	0.0861492
192561	EM	CD8+ Undefined T Cells	7	0.0021309
192561	EM	Dividing T Cells	65	0.0197869
192561	EM	HSPhi T Cells	75	0.0228311
192561	EM	Naive T Cells	70	0.021309
192561	EM	Regulatory T Cells	101	0.0307458
192563	EM	CD4- CD8- T Cells	26	0.0473588
192563	EM	CD4+ Effector Memory T Cells	3	0.00546448
192563	EM	CD4+ Tissue-Resident Memory T Cells	13	0.0236794
192563	EM	CD4+ Undefined T Cells	9	0.0163934
192563	EM	CD8+ GZMK+ IFNGhi T Cells	48	0.0874317
192563	EM	CD8+ GZMK+ IFNGint T Cells	10	0.0182149
192563	EM	CD8+ Undefined T Cells	2	0.00364299
192563	EM	Dividing T Cells	2	0.00364299
192563	EM	HSPhi T Cells	18	0.0327869
192563	EM	Naive T Cells	0	0
192563	EM	Regulatory T Cells	23	0.0418944
192564	Control	CD4- CD8- T Cells	2	0.00909091
192564	Control	CD4+ Effector Memory T Cells	0	0
192564	Control	CD4+ Tissue-Resident Memory T Cells	0	0
192564	Control	CD4+ Undefined T Cells	1	0.00454545
192564	Control	CD8+ GZMK+ IFNGhi T Cells	1	0.00454545
192564	Control	CD8+ GZMK+ IFNGint T Cells	0	0
192564	Control	CD8+ Undefined T Cells	0	0
192564	Control	Dividing T Cells	0	0
192564	Control	HSPhi T Cells	1	0.00454545
192564	Control	Naive T Cells	0	0
192564	Control	Regulatory T Cells	0	0
192564	EM	CD4- CD8- T Cells	587	0.057129
192564	EM	CD4+ Effector Memory T Cells	31	0.00301703
192564	EM	CD4+ Tissue-Resident Memory T Cells	296	0.0288078
192564	EM	CD4+ Undefined T Cells	49	0.00476886
192564	EM	CD8+ GZMK+ IFNGhi T Cells	1409	0.137129
192564	EM	CD8+ GZMK+ IFNGint T Cells	420	0.0408759
192564	EM	CD8+ Undefined T Cells	3	0.000291971
192564	EM	Dividing T Cells	210	0.020438
192564	EM	HSPhi T Cells	123	0.0119708
192564	EM	Naive T Cells	2	0.000194647
192564	EM	Regulatory T Cells	448	0.043601
192565	Control	CD4- CD8- T Cells	65	0.0573698
192565	Control	CD4+ Effector Memory T Cells	5	0.00441306
192565	Control	CD4+ Tissue-Resident Memory T Cells	10	0.00882613
192565	Control	CD4+ Undefined T Cells	56	0.0494263
192565	Control	CD8+ GZMK+ IFNGhi T Cells	20	0.0176523
192565	Control	CD8+ GZMK+ IFNGint T Cells	21	0.0185349
192565	Control	CD8+ Undefined T Cells	0	0
192565	Control	Dividing T Cells	2	0.00176523
192565	Control	HSPhi T Cells	17	0.0150044
192565	Control	Naive T Cells	1	0.000882613
192565	Control	Regulatory T Cells	12	0.0105914
192565	EM	CD4- CD8- T Cells	1368	0.113133
192565	EM	CD4+ Effector Memory T Cells	140	0.0115779
192565	EM	CD4+ Tissue-Resident Memory T Cells	835	0.0690539
192565	EM	CD4+ Undefined T Cells	84	0.00694674
192565	EM	CD8+ GZMK+ IFNGhi T Cells	1689	0.139679
192565	EM	CD8+ GZMK+ IFNGint T Cells	712	0.0588819
192565	EM	CD8+ Undefined T Cells	1	8.26993e-05
192565	EM	Dividing T Cells	244	0.0201786
192565	EM	HSPhi T Cells	61	0.00504466
192565	EM	Naive T Cells	6	0.000496196
192565	EM	Regulatory T Cells	636	0.0525968
192566	Control	CD4- CD8- T Cells	96	0.0106124
192566	Control	CD4+ Effector Memory T Cells	2	0.000221092
192566	Control	CD4+ Tissue-Resident Memory T Cells	0	0
192566	Control	CD4+ Undefined T Cells	14	0.00154765
192566	Control	CD8+ GZMK+ IFNGhi T Cells	28	0.00309529
192566	Control	CD8+ GZMK+ IFNGint T Cells	11	0.00121601
192566	Control	CD8+ Undefined T Cells	7	0.000773823
192566	Control	Dividing T Cells	3	0.000331638
192566	Control	HSPhi T Cells	73	0.00806987
192566	Control	Naive T Cells	0	0
192566	Control	Regulatory T Cells	27	0.00298474
192566	EM	CD4- CD8- T Cells	525	0.0542804
192566	EM	CD4+ Effector Memory T Cells	69	0.007134
192566	EM	CD4+ Tissue-Resident Memory T Cells	106	0.0109595
192566	EM	CD4+ Undefined T Cells	243	0.0251241
192566	EM	CD8+ GZMK+ IFNGhi T Cells	351	0.0362903
192566	EM	CD8+ GZMK+ IFNGint T Cells	272	0.0281224
192566	EM	CD8+ Undefined T Cells	4	0.000413565
192566	EM	Dividing T Cells	59	0.00610008
192566	EM	HSPhi T Cells	45	0.00465261
192566	EM	Naive T Cells	26	0.00268817
192566	EM	Regulatory T Cells	298	0.0308106
192567	Control	CD4- CD8- T Cells	160	0.0228474
192567	Control	CD4+ Effector Memory T Cells	27	0.00385549
192567	Control	CD4+ Tissue-Resident Memory T Cells	16	0.00228474
192567	Control	CD4+ Undefined T Cells	696	0.099386
192567	Control	CD8+ GZMK+ IFNGhi T Cells	19	0.00271312
192567	Control	CD8+ GZMK+ IFNGint T Cells	266	0.0379837
192567	Control	CD8+ Undefined T Cells	19	0.00271312
192567	Control	Dividing T Cells	42	0.00599743
192567	Control	HSPhi T Cells	12	0.00171355
192567	Control	Naive T Cells	4	0.000571184
192567	Control	Regulatory T Cells	216	0.0308439
192567	EM	CD4- CD8- T Cells	913	0.0715293
192567	EM	CD4+ Effector Memory T Cells	1406	0.110154
192567	EM	CD4+ Tissue-Resident Memory T Cells	63	0.00493576
192567	EM	CD4+ Undefined T Cells	277	0.0217017
192567	EM	CD8+ GZMK+ IFNGhi T Cells	85	0.00665935
192567	EM	CD8+ GZMK+ IFNGint T Cells	1168	0.0915074
192567	EM	CD8+ Undefined T Cells	32	0.00250705
192567	EM	Dividing T Cells	49	0.00383892
192567	EM	HSPhi T Cells	18	0.00141022
192567	EM	Naive T Cells	6	0.000470072
192567	EM	Regulatory T Cells	701	0.0549201
202936	Control	CD4- CD8- T Cells	183	0.0502058
202936	Control	CD4+ Effector Memory T Cells	0	0
202936	Control	CD4+ Tissue-Resident Memory T Cells	0	0
202936	Control	CD4+ Undefined T Cells	9	0.00246914
202936	Control	CD8+ GZMK+ IFNGhi T Cells	24	0.00658436
202936	Control	CD8+ GZMK+ IFNGint T Cells	23	0.00631001
202936	Control	CD8+ Undefined T Cells	42	0.0115226
202936	Control	Dividing T Cells	0	0
202936	Control	HSPhi T Cells	44	0.0120713
202936	Control	Naive T Cells	11	0.00301783
202936	Control	Regulatory T Cells	16	0.00438957
202936	EM	CD4- CD8- T Cells	103	0.0251342
202936	EM	CD4+ Effector Memory T Cells	0	0
202936	EM	CD4+ Tissue-Resident Memory T Cells	0	0
202936	EM	CD4+ Undefined T Cells	1	0.000244021
202936	EM	CD8+ GZMK+ IFNGhi T Cells	22	0.00536847
202936	EM	CD8+ GZMK+ IFNGint T Cells	27	0.00658858
202936	EM	CD8+ Undefined T Cells	11	0.00268424
202936	EM	Dividing T Cells	2	0.000488043
202936	EM	HSPhi T Cells	931	0.227184
202936	EM	Naive T Cells	6	0.00146413
202936	EM	Regulatory T Cells	10	0.00244021
202937	Control	CD4- CD8- T Cells	83	0.0180788
202937	Control	CD4+ Effector Memory T Cells	0	0
202937	Control	CD4+ Tissue-Resident Memory T Cells	0	0
202937	Control	CD4+ Undefined T Cells	4	0.00087127
202937	Control	CD8+ GZMK+ IFNGhi T Cells	11	0.00239599
202937	Control	CD8+ GZMK+ IFNGint T Cells	138	0.0300588
202937	Control	CD8+ Undefined T Cells	20	0.00435635
202937	Control	Dividing T Cells	0	0
202937	Control	HSPhi T Cells	67	0.0145938
202937	Control	Naive T Cells	14	0.00304944
202937	Control	Regulatory T Cells	10	0.00217817
202937	EM	CD4- CD8- T Cells	185	0.0462384
202937	EM	CD4+ Effector Memory T Cells	0	0
202937	EM	CD4+ Tissue-Resident Memory T Cells	5	0.00124969
202937	EM	CD4+ Undefined T Cells	3	0.000749813
202937	EM	CD8+ GZMK+ IFNGhi T Cells	34	0.00849788
202937	EM	CD8+ GZMK+ IFNGint T Cells	137	0.0342414
202937	EM	CD8+ Undefined T Cells	3	0.000749813
202937	EM	Dividing T Cells	26	0.00649838
202937	EM	HSPhi T Cells	601	0.150212
202937	EM	Naive T Cells	34	0.00849788
202937	EM	Regulatory T Cells	21	0.00524869
202938	Control	CD4- CD8- T Cells	3	0.0011919
202938	Control	CD4+ Effector Memory T Cells	0	0
202938	Control	CD4+ Tissue-Resident Memory T Cells	0	0
202938	Control	CD4+ Undefined T Cells	0	0
202938	Control	CD8+ GZMK+ IFNGhi T Cells	3	0.0011919
202938	Control	CD8+ GZMK+ IFNGint T Cells	0	0
202938	Control	CD8+ Undefined T Cells	3	0.0011919
202938	Control	Dividing T Cells	0	0
202938	Control	HSPhi T Cells	0	0
202938	Control	Naive T Cells	0	0
202938	Control	Regulatory T Cells	0	0
202938	EM	CD4- CD8- T Cells	146	0.0359164
202938	EM	CD4+ Effector Memory T Cells	5	0.00123001
202938	EM	CD4+ Tissue-Resident Memory T Cells	1	0.000246002
202938	EM	CD4+ Undefined T Cells	3	0.000738007
202938	EM	CD8+ GZMK+ IFNGhi T Cells	39	0.0095941
202938	EM	CD8+ GZMK+ IFNGint T Cells	38	0.00934809
202938	EM	CD8+ Undefined T Cells	13	0.00319803
202938	EM	Dividing T Cells	25	0.00615006
202938	EM	HSPhi T Cells	206	0.0506765
202938	EM	Naive T Cells	1116	0.274539
202938	EM	Regulatory T Cells	36	0.00885609
202939	EM	CD4- CD8- T Cells	11	0.00221328
202939	EM	CD4+ Effector Memory T Cells	2	0.000402414
202939	EM	CD4+ Tissue-Resident Memory T Cells	1	0.000201207
202939	EM	CD4+ Undefined T Cells	4	0.000804829
202939	EM	CD8+ GZMK+ IFNGhi T Cells	7	0.00140845
202939	EM	CD8+ GZMK+ IFNGint T Cells	14	0.0028169
202939	EM	CD8+ Undefined T Cells	2	0.000402414
202939	EM	Dividing T Cells	4	0.000804829
202939	EM	HSPhi T Cells	2	0.000402414
202939	EM	Naive T Cells	40	0.00804829
202939	EM	Regulatory T Cells	5	0.00100604
202940	Control	CD4- CD8- T Cells	28	0.00876095
202940	Control	CD4+ Effector Memory T Cells	1	0.000312891
202940	Control	CD4+ Tissue-Resident Memory T Cells	5	0.00156446
202940	Control	CD4+ Undefined T Cells	7	0.00219024
202940	Control	CD8+ GZMK+ IFNGhi T Cells	2	0.000625782
202940	Control	CD8+ GZMK+ IFNGint T Cells	146	0.0456821
202940	Control	CD8+ Undefined T Cells	109	0.0341051
202940	Control	Dividing T Cells	12	0.00375469
202940	Control	HSPhi T Cells	3	0.000938673
202940	Control	Naive T Cells	85	0.0265957
202940	Control	Regulatory T Cells	18	0.00563204
202940	EM	CD4- CD8- T Cells	170	0.0334514
202940	EM	CD4+ Effector Memory T Cells	15	0.00295159
202940	EM	CD4+ Tissue-Resident Memory T Cells	115	0.0226289
202940	EM	CD4+ Undefined T Cells	9	0.00177096
202940	EM	CD8+ GZMK+ IFNGhi T Cells	302	0.0594254
202940	EM	CD8+ GZMK+ IFNGint T Cells	884	0.173947
202940	EM	CD8+ Undefined T Cells	31	0.00609996
202940	EM	Dividing T Cells	15	0.00295159
202940	EM	HSPhi T Cells	33	0.00649351
202940	EM	Naive T Cells	157	0.0308933
202940	EM	Regulatory T Cells	37	0.0072806
202941	Control	CD4- CD8- T Cells	28	0.00625698
202941	Control	CD4+ Effector Memory T Cells	0	0
202941	Control	CD4+ Tissue-Resident Memory T Cells	0	0
202941	Control	CD4+ Undefined T Cells	3	0.000670391
202941	Control	CD8+ GZMK+ IFNGhi T Cells	4	0.000893855
202941	Control	CD8+ GZMK+ IFNGint T Cells	15	0.00335196
202941	Control	CD8+ Undefined T Cells	110	0.024581
202941	Control	Dividing T Cells	1	0.000223464
202941	Control	HSPhi T Cells	11	0.0024581
202941	Control	Naive T Cells	22	0.0049162
202941	Control	Regulatory T Cells	4	0.000893855
202941	EM	CD4- CD8- T Cells	20	0.0289436
202941	EM	CD4+ Effector Memory T Cells	0	0
202941	EM	CD4+ Tissue-Resident Memory T Cells	0	0
202941	EM	CD4+ Undefined T Cells	0	0
202941	EM	CD8+ GZMK+ IFNGhi T Cells	2	0.00289436
202941	EM	CD8+ GZMK+ IFNGint T Cells	8	0.0115774
202941	EM	CD8+ Undefined T Cells	1	0.00144718
202941	EM	Dividing T Cells	2	0.00289436
202941	EM	HSPhi T Cells	2	0.00289436
202941	EM	Naive T Cells	30	0.0434153
202941	EM	Regulatory T Cells	2	0.00289436
202943	EM	CD4- CD8- T Cells	93	0.0086167
202943	EM	CD4+ Effector Memory T Cells	0	0
202943	EM	CD4+ Tissue-Resident Memory T Cells	0	0
202943	EM	CD4+ Undefined T Cells	38	0.0035208
202943	EM	CD8+ GZMK+ IFNGhi T Cells	26	0.00240897
202943	EM	CD8+ GZMK+ IFNGint T Cells	67	0.00620773
202943	EM	CD8+ Undefined T Cells	198	0.0183452
202943	EM	Dividing T Cells	3	0.000277958
202943	EM	HSPhi T Cells	124	0.0114889
202943	EM	Naive T Cells	2	0.000185305
202943	EM	Regulatory T Cells	42	0.00389141

## Sheet: Figure_3
comparison	baseMean	avg_logFC	lfcSE	stat	pvalue	p_val_adj	gene	test	annotated_subclusters
CD8+ GZMK+ IFNGhi vs. IFNGint T Cells	201.042	5.79406	0.759628	39.582	3.14573e-10	9.25632e-07	HSPA6	pseudobulk_DESeq2	CD8+ GZMK+ IFNGhi T Cells
CD8+ GZMK+ IFNGhi vs. IFNGint T Cells	36.1144	4.39825	0.48885	68.7598	1.11219e-16	1.96358e-12	SERPINH1	pseudobulk_DESeq2	CD8+ GZMK+ IFNGhi T Cells
CD8+ GZMK+ IFNGhi vs. IFNGint T Cells	226.352	3.78257	0.61083	31.0534	2.5103e-08	6.33133e-05	HSPA1B	pseudobulk_DESeq2	CD8+ GZMK+ IFNGhi T Cells
CD8+ GZMK+ IFNGhi vs. IFNGint T Cells	486.327	3.41487	0.419739	55.3	1.03466e-13	9.13349e-10	DNAJB1	pseudobulk_DESeq2	CD8+ GZMK+ IFNGhi T Cells
CD8+ GZMK+ IFNGhi vs. IFNGint T Cells	34.2296	2.85151	0.412198	43.9656	3.34191e-11	1.96671e-07	BAG3	pseudobulk_DESeq2	CD8+ GZMK+ IFNGhi T Cells
CD8+ GZMK+ IFNGhi vs. IFNGint T Cells	6.52668	2.81844	0.540617	27.4	1.65432e-07	0.000289776	CSF1	pseudobulk_DESeq2	CD8+ GZMK+ IFNGhi T Cells
CD8+ GZMK+ IFNGhi vs. IFNGint T Cells	9.02809	2.45142	0.492111	25.1794	5.22363e-07	0.000709409	CCL3	pseudobulk_DESeq2	CD8+ GZMK+ IFNGhi T Cells
CD8+ GZMK+ IFNGhi vs. IFNGint T Cells	3.91071	2.42164	0.474054	26.8449	2.20451e-07	0.000324338	RGS16	pseudobulk_DESeq2	CD8+ GZMK+ IFNGhi T Cells
CD8+ GZMK+ IFNGhi vs. IFNGint T Cells	32.4292	2.41353	0.361829	42.3273	7.7208e-11	3.40777e-07	NR4A1	pseudobulk_DESeq2	CD8+ GZMK+ IFNGhi T Cells
CD8+ GZMK+ IFNGhi vs. IFNGint T Cells	2.50282	2.41285	0.596594	19.2192	1.16533e-05	0.00894515	HINT2	pseudobulk_DESeq2	CD8+ GZMK+ IFNGhi T Cells
CD8+ GZMK+ IFNGhi vs. IFNGint T Cells	24.145	2.40181	0.602783	14.9788	0.000108726	0.0426569	CCL4L2	pseudobulk_DESeq2	CD8+ GZMK+ IFNGhi T Cells
CD8+ GZMK+ IFNGhi vs. IFNGint T Cells	6.16257	2.38265	0.50553	23.3988	1.3166e-06	0.00136733	CDKN2C	pseudobulk_DESeq2	CD8+ GZMK+ IFNGhi T Cells
CD8+ GZMK+ IFNGhi vs. IFNGint T Cells	20.1375	2.36477	0.370396	40.5581	1.90859e-10	6.73923e-07	ZFAND2A	pseudobulk_DESeq2	CD8+ GZMK+ IFNGhi T Cells
CD8+ GZMK+ IFNGhi vs. IFNGint T Cells	11.5963	2.32042	0.439577	28.0309	1.19394e-07	0.000234212	DNAJB4	pseudobulk_DESeq2	CD8+ GZMK+ IFNGhi T Cells
CD8+ GZMK+ IFNGhi vs. IFNGint T Cells	622.583	2.29764	0.572685	14.6534	0.000129202	0.0430388	HSPA1A	pseudobulk_DESeq2	CD8+ GZMK+ IFNGhi T Cells
CD8+ GZMK+ IFNGhi vs. IFNGint T Cells	1.8835	2.29261	0.650814	14.6762	0.000127648	0.0430388	RGL4	pseudobulk_DESeq2	CD8+ GZMK+ IFNGhi T Cells
CD8+ GZMK+ IFNGhi vs. IFNGint T Cells	3.17424	2.28691	0.559115	19.0107	1.29985e-05	0.00956203	RCSD1	pseudobulk_DESeq2	CD8+ GZMK+ IFNGhi T Cells
CD8+ GZMK+ IFNGhi vs. IFNGint T Cells	77.55	2.27165	0.453319	23.4767	1.26438e-06	0.00136733	CCL4	pseudobulk_DESeq2	CD8+ GZMK+ IFNGhi T Cells
CD8+ GZMK+ IFNGhi vs. IFNGint T Cells	1.90537	2.24178	0.623793	14.9039	0.000113131	0.0430388	GTF2H5	pseudobulk_DESeq2	CD8+ GZMK+ IFNGhi T Cells
CD8+ GZMK+ IFNGhi vs. IFNGint T Cells	3.12406	2.14927	0.527417	17.3458	3.11591e-05	0.0183372	RASD1	pseudobulk_DESeq2	CD8+ GZMK+ IFNGhi T Cells
CD8+ GZMK+ IFNGhi vs. IFNGint T Cells	5.01251	2.14128	0.522959	18.6465	1.57336e-05	0.0100699	NFKBIE	pseudobulk_DESeq2	CD8+ GZMK+ IFNGhi T Cells
CD8+ GZMK+ IFNGhi vs. IFNGint T Cells	3.17603	2.08952	0.466632	22.1916	2.46753e-06	0.00242023	EGR1	pseudobulk_DESeq2	CD8+ GZMK+ IFNGhi T Cells
CD8+ GZMK+ IFNGhi vs. IFNGint T Cells	86.3609	1.91695	0.385715	23.6778	1.13891e-06	0.0013405	PPP1R15A	pseudobulk_DESeq2	CD8+ GZMK+ IFNGhi T Cells
CD8+ GZMK+ IFNGhi vs. IFNGint T Cells	11.0883	1.90987	0.41478	22.0566	2.64725e-06	0.00245985	ID3	pseudobulk_DESeq2	CD8+ GZMK+ IFNGhi T Cells
CD8+ GZMK+ IFNGhi vs. IFNGint T Cells	4.65351	1.86321	0.517744	14.5247	0.000138332	0.0444046	TRAF3IP3	pseudobulk_DESeq2	CD8+ GZMK+ IFNGhi T Cells
CD8+ GZMK+ IFNGhi vs. IFNGint T Cells	3.78661	1.84471	0.505278	14.7465	0.000122975	0.0430388	CD83	pseudobulk_DESeq2	CD8+ GZMK+ IFNGhi T Cells
CD8+ GZMK+ IFNGhi vs. IFNGint T Cells	8.43353	1.78381	0.472798	15.061	0.000104092	0.0417668	IER5	pseudobulk_DESeq2	CD8+ GZMK+ IFNGhi T Cells
CD8+ GZMK+ IFNGhi vs. IFNGint T Cells	44.7655	1.78226	0.453708	15.1238	0.000100684	0.041339	IFNG	pseudobulk_DESeq2	CD8+ GZMK+ IFNGhi T Cells
CD8+ GZMK+ IFNGhi vs. IFNGint T Cells	98.7366	1.74605	0.393894	18.8202	1.43641e-05	0.0100699	HSPB1	pseudobulk_DESeq2	CD8+ GZMK+ IFNGhi T Cells
CD8+ GZMK+ IFNGhi vs. IFNGint T Cells	6.59886	1.60027	0.387421	18.6406	1.57821e-05	0.0100699	NKRF	pseudobulk_DESeq2	CD8+ GZMK+ IFNGhi T Cells
CD8+ GZMK+ IFNGhi vs. IFNGint T Cells	15.0269	1.56489	0.396376	16.2574	5.52946e-05	0.0305071	MRPL18	pseudobulk_DESeq2	CD8+ GZMK+ IFNGhi T Cells
CD8+ GZMK+ IFNGhi vs. IFNGint T Cells	55.3289	1.5489	0.295899	27.2309	1.80546e-07	0.000289776	GADD45B	pseudobulk_DESeq2	CD8+ GZMK+ IFNGhi T Cells
CD8+ GZMK+ IFNGhi vs. IFNGint T Cells	20.3286	1.35746	0.366269	14.3592	0.000151044	0.0467838	RGS2	pseudobulk_DESeq2	CD8+ GZMK+ IFNGhi T Cells
CD8+ GZMK+ IFNGhi vs. IFNGint T Cells	30.2933	-1.28198	0.327954	15.9807	6.39918e-05	0.0322793	CDK2AP2	pseudobulk_DESeq2	CD8+ GZMK+ IFNGint T Cells
CD8+ GZMK+ IFNGhi vs. IFNGint T Cells	14.5658	-1.3636	0.360567	15.8436	6.87988e-05	0.0326946	CYSTM1	pseudobulk_DESeq2	CD8+ GZMK+ IFNGint T Cells
CD8+ GZMK+ IFNGhi vs. IFNGint T Cells	16.9085	-1.38215	0.371064	14.4646	0.00014282	0.0450264	PRF1	pseudobulk_DESeq2	CD8+ GZMK+ IFNGint T Cells
CD8+ GZMK+ IFNGhi vs. IFNGint T Cells	11.9325	-1.50646	0.409685	14.8232	0.000118071	0.0430388	STAT5A	pseudobulk_DESeq2	CD8+ GZMK+ IFNGint T Cells
CD8+ GZMK+ IFNGhi vs. IFNGint T Cells	7.61761	-1.53415	0.419118	15.3338	9.00893e-05	0.037897	FBXO34	pseudobulk_DESeq2	CD8+ GZMK+ IFNGint T Cells
CD8+ GZMK+ IFNGhi vs. IFNGint T Cells	5.99653	-1.53789	0.443924	14.6553	0.000129072	0.0430388	MOB2	pseudobulk_DESeq2	CD8+ GZMK+ IFNGint T Cells
CD8+ GZMK+ IFNGhi vs. IFNGint T Cells	35.7026	-1.5544	0.397427	15.6006	7.82279e-05	0.0354132	TGFB1	pseudobulk_DESeq2	CD8+ GZMK+ IFNGint T Cells
CD8+ GZMK+ IFNGhi vs. IFNGint T Cells	27.1895	-1.63332	0.403538	16.6719	4.44337e-05	0.0253057	ATP1B3	pseudobulk_DESeq2	CD8+ GZMK+ IFNGint T Cells
CD8+ GZMK+ IFNGhi vs. IFNGint T Cells	22.2973	-1.64559	0.436126	14.7368	0.000123607	0.0430388	AKNA	pseudobulk_DESeq2	CD8+ GZMK+ IFNGint T Cells
CD8+ GZMK+ IFNGhi vs. IFNGint T Cells	20.1843	-1.6695	0.428051	15.8009	7.03707e-05	0.0326946	SERPINB9	pseudobulk_DESeq2	CD8+ GZMK+ IFNGint T Cells
CD8+ GZMK+ IFNGhi vs. IFNGint T Cells	30.8973	-1.69516	0.435769	15.3325	9.01543e-05	0.037897	TNFRSF1B	pseudobulk_DESeq2	CD8+ GZMK+ IFNGint T Cells
CD8+ GZMK+ IFNGhi vs. IFNGint T Cells	24.1374	-1.71724	0.319239	29.9057	4.53578e-08	0.000100099	SURF4	pseudobulk_DESeq2	CD8+ GZMK+ IFNGint T Cells
CD8+ GZMK+ IFNGhi vs. IFNGint T Cells	17.6364	-1.75607	0.387461	21.6274	3.31095e-06	0.00278356	APMAP	pseudobulk_DESeq2	CD8+ GZMK+ IFNGint T Cells
CD8+ GZMK+ IFNGhi vs. IFNGint T Cells	4.37346	-1.76297	0.496409	14.654	0.000129159	0.0430388	BMI1	pseudobulk_DESeq2	CD8+ GZMK+ IFNGint T Cells
CD8+ GZMK+ IFNGhi vs. IFNGint T Cells	23.1715	-1.78972	0.420502	18.618	1.59704e-05	0.0100699	SYTL3	pseudobulk_DESeq2	CD8+ GZMK+ IFNGint T Cells
CD8+ GZMK+ IFNGhi vs. IFNGint T Cells	6.75054	-1.80197	0.503127	14.5605	0.000135732	0.0443767	HIVEP2	pseudobulk_DESeq2	CD8+ GZMK+ IFNGint T Cells
CD8+ GZMK+ IFNGhi vs. IFNGint T Cells	11.4716	-1.84045	0.485702	15.4301	8.56145e-05	0.0377881	SPTBN1	pseudobulk_DESeq2	CD8+ GZMK+ IFNGint T Cells
CD8+ GZMK+ IFNGhi vs. IFNGint T Cells	11.3582	-1.89609	0.493742	15.8591	6.8236e-05	0.0326946	PBX4	pseudobulk_DESeq2	CD8+ GZMK+ IFNGint T Cells
CD8+ GZMK+ IFNGhi vs. IFNGint T Cells	5.36421	-1.93368	0.510658	16.0016	6.32893e-05	0.0322793	LINC01871	pseudobulk_DESeq2	CD8+ GZMK+ IFNGint T Cells
CD8+ GZMK+ IFNGhi vs. IFNGint T Cells	8.35441	-1.94639	0.511078	16.0018	6.32838e-05	0.0322793	METRNL	pseudobulk_DESeq2	CD8+ GZMK+ IFNGint T Cells
CD8+ GZMK+ IFNGhi vs. IFNGint T Cells	6.82117	-1.97565	0.492203	17.7501	2.5191e-05	0.0153361	CXCR6	pseudobulk_DESeq2	CD8+ GZMK+ IFNGint T Cells
CD8+ GZMK+ IFNGhi vs. IFNGint T Cells	8.75997	-2.26689	0.463402	24.8724	6.12539e-07	0.000772456	PDE4A	pseudobulk_DESeq2	CD8+ GZMK+ IFNGint T Cells
CD8+ GZMK+ IFNGhi vs. IFNGint T Cells	9.16464	-2.38036	0.541579	20.0539	7.52892e-06	0.00604196	TNFRSF9	pseudobulk_DESeq2	CD8+ GZMK+ IFNGint T Cells
CD8+ GZMK+ IFNGhi vs. IFNGint T Cells	2.86105	-2.72416	0.618317	21.7286	3.14082e-06	0.00277256	BIK	pseudobulk_DESeq2	CD8+ GZMK+ IFNGint T Cells

## Sheet: Figure_5A
annotated_clusters_expanded	baseMean	avg_logFC	lfcSE	stat	pvalue	p_val_adj	gene	test
B Cells	1.53077	1.50089	1.27011	1.63657	0.200797	0.538557	CCL4	pseudobulk_DESeq2
B Cells	1.93638	2.0569	1.70491	1.78145	0.181971	0.500006	CCL5	pseudobulk_DESeq2
B Cells	0.068965	-0.788307	2.59839	-0.877593	1	1	CCR1	pseudobulk_DESeq2
B Cells	0.0140947	-1.52024	3.06181	-1.63423	1	1	CCR3	pseudobulk_DESeq2
B Cells	0.0699052	-0.773269	2.81626	-0.79032	1	1	CCR5	pseudobulk_DESeq2
B Cells	0.23552	0.24944	1.5086	0.0628146	0.802101	1	CXCL9	pseudobulk_DESeq2
B Cells	0.294559	0.578093	1.5062	0.741004	0.389339	0.907215	CXCL10	pseudobulk_DESeq2
B Cells	0.0130922	-1.52024	3.06181	-1.65968	1	1	CXCL11	pseudobulk_DESeq2
B Cells	0.0984255	-0.666221	2.24979	-0.848838	1	1	CXCL13	pseudobulk_DESeq2
B Cells	1.19757	2.07885	0.928284	7.23312	0.00715707	0.0364525	CXCR5	pseudobulk_DESeq2
B Cells	0.21999	0.235617	1.77323	0.0578449	0.809935	1	XCL1	pseudobulk_DESeq2
B Cells	0.319651	0.626339	3.04069	0.0870345	0.767982	1	XCL2	pseudobulk_DESeq2
CD4+ Effector Memory T Cells	0.623596	1.50395	3.03462	0.486854	0.485334	1	CCL4	pseudobulk_DESeq2
CD4+ Effector Memory T Cells	25.7488	2.00075	0.951101	3.83092	0.0503153	1	CCL5	pseudobulk_DESeq2
CD4+ Effector Memory T Cells	0.0430594	-0.577418	3.34904	-0.481028	1	1	CCR1	pseudobulk_DESeq2
CD4+ Effector Memory T Cells	0.00615135	-1.00958	3.35118	-1.21025	1	1	CCR3	pseudobulk_DESeq2
CD4+ Effector Memory T Cells	1.4081	-0.12064	1.32462	0.203005	0.652306	1	CCR5	pseudobulk_DESeq2
CD4+ Effector Memory T Cells	0.0907794	-0.254951	3.34744	-0.406202	1	1	CXCL9	pseudobulk_DESeq2
CD4+ Effector Memory T Cells	0.0984216	-0.163834	3.34653	-0.237084	1	1	CXCL10	pseudobulk_DESeq2
CD4+ Effector Memory T Cells	0.00615135	-1.00958	3.35118	-1.21025	1	1	CXCL11	pseudobulk_DESeq2
CD4+ Effector Memory T Cells	1.98498	0.412132	2.74951	0.0259058	0.872131	1	CXCL13	pseudobulk_DESeq2
CD4+ Effector Memory T Cells	0.144365	0.0828235	2.70362	-0.174603	1	1	CXCR5	pseudobulk_DESeq2
CD4+ Effector Memory T Cells	0.173106	0.253175	2.58515	0.0116897	0.913901	1	XCL1	pseudobulk_DESeq2
CD4+ Effector Memory T Cells	0.1979	0.381729	2.68698	0.0975642	0.754772	1	XCL2	pseudobulk_DESeq2
CD4+ Tissue-Resident Memory T Cells	10.3466	3.76096	1.78028	3.51368	0.0608642	0.543167	CCL4	pseudobulk_DESeq2
CD4+ Tissue-Resident Memory T Cells	98.1619	1.73432	1.09792	2.06343	0.15087	0.658906	CCL5	pseudobulk_DESeq2
CD4+ Tissue-Resident Memory T Cells	0.611422	1.65198	1.55728	2.51639	0.112669	0.609802	CCR1	pseudobulk_DESeq2
CD4+ Tissue-Resident Memory T Cells	2.16623	0.85704	1.10112	1.40619	0.235689	0.775143	CCR5	pseudobulk_DESeq2
CD4+ Tissue-Resident Memory T Cells	0.109757	-0.0662	2.89279	-0.228719	1	1	CXCL9	pseudobulk_DESeq2
CD4+ Tissue-Resident Memory T Cells	0.0439283	-0.604929	3.40288	-0.657602	1	1	CXCL10	pseudobulk_DESeq2
CD4+ Tissue-Resident Memory T Cells	0.00731606	-1.03667	3.40582	-1.35426	1	1	CXCL11	pseudobulk_DESeq2
CD4+ Tissue-Resident Memory T Cells	9.23317	5.17492	2.02538	5.00403	0.0252884	0.49677	CXCL13	pseudobulk_DESeq2
CD4+ Tissue-Resident Memory T Cells	0.343007	0.921901	1.74025	0.927501	0.335513	0.890184	CXCR5	pseudobulk_DESeq2
CD4+ Tissue-Resident Memory T Cells	2.02142	3.02517	2.18976	2.14626	0.142918	0.649317	XCL1	pseudobulk_DESeq2
CD4+ Tissue-Resident Memory T Cells	0.939536	1.99341	2.55127	0.928533	0.335244	0.889661	XCL2	pseudobulk_DESeq2
CD4+ Undefined T Cells	0.0422639	-0.418994	3.03835	-0.7893	1	1	CCL4	pseudobulk_DESeq2
CD4+ Undefined T Cells	3.80757	1.39565	0.805961	3.25319	0.0712847	1	CCL5	pseudobulk_DESeq2
CD4+ Undefined T Cells	0.0256481	-0.211219	3.03872	-1.14706	1	1	CCR5	pseudobulk_DESeq2
CD4+ Undefined T Cells	0.0783407	0.574823	2.36535	-0.672673	1	1	CXCL9	pseudobulk_DESeq2
CD4+ Undefined T Cells	0.116269	-0.00521236	2.07548	-0.776221	1	1	CXCL10	pseudobulk_DESeq2
CD4+ Undefined T Cells	0.0437127	0.288434	3.037	-0.875204	1	1	CXCL13	pseudobulk_DESeq2
CD4+ Undefined T Cells	0.0368842	-0.700763	3.03955	-1.03149	1	1	CXCR5	pseudobulk_DESeq2
CD4+ Undefined T Cells	0.487297	0.695136	1.96536	0.217666	0.640824	1	XCL1	pseudobulk_DESeq2
CD4+ Undefined T Cells	0.2043	0.234907	1.93147	-0.049062	1	1	XCL2	pseudobulk_DESeq2
CD4- CD8- T Cells	2.71358	-0.280589	0.939892	0.140536	0.707748	1	CCL4	pseudobulk_DESeq2
CD4- CD8- T Cells	62.6963	1.70543	0.557613	8.6294	0.00330781	0.109451	CCL5	pseudobulk_DESeq2
CD4- CD8- T Cells	0.0341311	-0.616667	3.02491	-1.09482	1	1	CCR1	pseudobulk_DESeq2
CD4- CD8- T Cells	0.00963265	-1.03666	3.02854	-1.83282	1	1	CCR3	pseudobulk_DESeq2
CD4- CD8- T Cells	0.325801	-1.09511	1.39669	0.582014	0.445524	0.94795	CCR5	pseudobulk_DESeq2
CD4- CD8- T Cells	0.336374	1.29678	1.31707	2.64884	0.103625	0.430719	CXCL9	pseudobulk_DESeq2
CD4- CD8- T Cells	0.278876	0.833769	1.57166	0.356735	0.550325	1	CXCL10	pseudobulk_DESeq2
CD4- CD8- T Cells	0.0578643	-1.55304	3.02958	-0.62918	1	1	CXCL11	pseudobulk_DESeq2
CD4- CD8- T Cells	0.279991	0.979704	1.65795	0.799041	0.37138	0.853084	CXCL13	pseudobulk_DESeq2
CD4- CD8- T Cells	0.353353	0.634219	1.13195	0.890207	0.345421	0.819605	CXCR5	pseudobulk_DESeq2
CD4- CD8- T Cells	5.70215	1.06453	0.697255	2.60846	0.106295	0.436361	XCL1	pseudobulk_DESeq2
CD4- CD8- T Cells	1.93282	0.885438	0.831952	1.79544	0.180264	0.572507	XCL2	pseudobulk_DESeq2
CD8+ GZMK+ IFNGhi T Cells	52.6234	1.38984	0.812146	2.74375	0.0976353	0.334614	CCL4	pseudobulk_DESeq2
CD8+ GZMK+ IFNGhi T Cells	102.862	2.3867	0.575984	14.9438	0.000110759	0.010827	CCL5	pseudobulk_DESeq2
CD8+ GZMK+ IFNGhi T Cells	0.398475	0.33458	1.20117	0.174884	0.675807	1	CCR1	pseudobulk_DESeq2
CD8+ GZMK+ IFNGhi T Cells	0.253653	-0.277008	1.46087	-0.00257923	1	1	CCR5	pseudobulk_DESeq2
CD8+ GZMK+ IFNGhi T Cells	0.228691	0.650008	1.38598	1.35263	0.244818	0.635597	CXCL9	pseudobulk_DESeq2
CD8+ GZMK+ IFNGhi T Cells	0.161919	0.126971	1.55014	-0.121272	1	1	CXCL10	pseudobulk_DESeq2
CD8+ GZMK+ IFNGhi T Cells	0.263351	0.722731	1.52791	0.885093	0.346811	0.818135	CXCL13	pseudobulk_DESeq2
CD8+ GZMK+ IFNGhi T Cells	0.0836305	-0.316603	2.02044	-0.886004	1	1	CXCR5	pseudobulk_DESeq2
CD8+ GZMK+ IFNGhi T Cells	13.5712	2.21137	0.6351	11.5157	0.000690096	0.0199382	XCL1	pseudobulk_DESeq2
CD8+ GZMK+ IFNGhi T Cells	17.8582	2.27356	0.675752	10.5837	0.0011409	0.0253002	XCL2	pseudobulk_DESeq2
CD8+ GZMK+ IFNGint T Cells	28.9745	-0.610972	0.752925	0.6907	0.405926	0.969032	CCL4	pseudobulk_DESeq2
CD8+ GZMK+ IFNGint T Cells	192.42	0.808933	0.369636	4.58028	0.0323418	0.938248	CCL5	pseudobulk_DESeq2
CD8+ GZMK+ IFNGint T Cells	0.514733	-0.950755	1.02871	1.06289	0.302556	0.941906	CCR1	pseudobulk_DESeq2
CD8+ GZMK+ IFNGint T Cells	1.65851	-0.564597	0.769392	1.09843	0.294612	0.938411	CCR5	pseudobulk_DESeq2
CD8+ GZMK+ IFNGint T Cells	0.266027	1.16417	1.72046	0.968273	0.325111	0.945569	CXCL9	pseudobulk_DESeq2
CD8+ GZMK+ IFNGint T Cells	0.429443	0.626684	1.33591	0.490043	0.483908	1	CXCL10	pseudobulk_DESeq2
CD8+ GZMK+ IFNGint T Cells	0.279215	1.15891	1.53666	1.02114	0.312248	0.943476	CXCL13	pseudobulk_DESeq2
CD8+ GZMK+ IFNGint T Cells	0.0825638	0.201927	2.26664	-0.572406	1	1	CXCR5	pseudobulk_DESeq2
CD8+ GZMK+ IFNGint T Cells	59.4075	-0.470191	0.616668	0.599448	0.438789	0.986472	XCL1	pseudobulk_DESeq2
CD8+ GZMK+ IFNGint T Cells	42.5944	0.346053	0.683069	0.256386	0.612614	1	XCL2	pseudobulk_DESeq2
CD8+ Undefined T Cells	0.0656424	0.156091	2.92899	-0.777241	1	1	CCL4	pseudobulk_DESeq2
CD8+ Undefined T Cells	6.00367	0.551445	0.730992	0.595996	0.44011	1	CCL5	pseudobulk_DESeq2
CD8+ Undefined T Cells	0.0121646	0.43177	3.10169	-1.63507	1	1	CCR5	pseudobulk_DESeq2
CD8+ Undefined T Cells	3.5903	-1.77629	1.17854	2.41204	0.120405	1	XCL1	pseudobulk_DESeq2
CD8+ Undefined T Cells	0.250605	1.05445	2.81466	0.182826	0.668956	1	XCL2	pseudobulk_DESeq2
Cycling Dendritic Cells	6.00891	0.872975	0.760908	1.28271	0.257396	0.789414	CCL4	pseudobulk_DESeq2
Cycling Dendritic Cells	0.878807	-0.44494	1.02159	0.474077	0.491118	1	CCL5	pseudobulk_DESeq2
Cycling Dendritic Cells	0.163045	0.440357	2.23041	-0.152702	1	1	CCR1	pseudobulk_DESeq2
Cycling Dendritic Cells	0.317047	-1.69904	1.48543	1.39519	0.237531	0.760488	CCR5	pseudobulk_DESeq2
Cycling Dendritic Cells	1.69519	3.48843	1.30954	7.85477	0.00506867	0.144275	CXCL9	pseudobulk_DESeq2
Cycling Dendritic Cells	1.69038	2.3688	2.25512	1.26947	0.259865	0.792792	CXCL10	pseudobulk_DESeq2
Cycling Dendritic Cells	1.5368	3.29894	2.45994	2.21024	0.137097	0.58354	CXCL13	pseudobulk_DESeq2
Cycling Dendritic Cells	0.136842	0.370147	3.05896	-0.264437	1	1	CXCR5	pseudobulk_DESeq2
Cycling Dendritic Cells	0.592358	0.639757	3.03449	0.0560871	0.812791	1	XCL1	pseudobulk_DESeq2
Cycling Dendritic Cells	0.242253	0.93982	2.14937	0.297871	0.58522	1	XCL2	pseudobulk_DESeq2
Dividing T Cells	1.85537	1.7291	1.43754	1.90614	0.167393	0.692984	CCL4	pseudobulk_DESeq2
Dividing T Cells	28.5879	1.61743	0.891273	2.95364	0.0856843	0.598894	CCL5	pseudobulk_DESeq2
Dividing T Cells	0.157514	-0.722088	2.47428	-0.416826	1	1	CCR1	pseudobulk_DESeq2
Dividing T Cells	0.392027	-0.013525	1.39966	0.514307	0.47328	1	CCR5	pseudobulk_DESeq2
Dividing T Cells	0.0962283	-0.300606	3.24748	-0.530268	1	1	CXCL9	pseudobulk_DESeq2
Dividing T Cells	0.186154	0.331052	2.48512	-0.0916908	1	1	CXCL10	pseudobulk_DESeq2
Dividing T Cells	2.56197	3.4124	2.36131	2.1973	0.138253	0.65603	CXCL13	pseudobulk_DESeq2
Dividing T Cells	0.0245315	-0.851929	3.25113	-1.0373	1	1	CXCR5	pseudobulk_DESeq2
Dividing T Cells	24.1024	-1.09839	1.64659	0.482455	0.487312	1	XCL1	pseudobulk_DESeq2
Dividing T Cells	21.5417	-0.0353158	1.6379	0.000792316	0.977544	1	XCL2	pseudobulk_DESeq2
Endothelial Cells	0.677933	0.128429	1.25226	0.398643	0.527791	1	CCL4	pseudobulk_DESeq2
Endothelial Cells	11.2842	2.24899	0.702289	9.52208	0.00203014	0.254657	CCL5	pseudobulk_DESeq2
Endothelial Cells	0.212824	0.765403	1.78717	0.0938718	0.759312	1	CCR1	pseudobulk_DESeq2
Endothelial Cells	0.0101505	-0.529679	3.01868	-1.86512	1	1	CCR3	pseudobulk_DESeq2
Endothelial Cells	0.0870009	-0.369675	2.27539	-0.879695	1	1	CCR5	pseudobulk_DESeq2
Endothelial Cells	143.338	5.45502	0.882752	24.8667	6.14344e-07	0.00465782	CXCL9	pseudobulk_DESeq2
Endothelial Cells	57.9955	1.87267	0.755897	5.51317	0.0188738	0.588247	CXCL10	pseudobulk_DESeq2
Endothelial Cells	34.9906	3.85412	0.72983	21.7305	3.13763e-06	0.00931297	CXCL11	pseudobulk_DESeq2
Endothelial Cells	0.28856	1.11466	3.0083	0.283114	0.594667	1	CXCL13	pseudobulk_DESeq2
Endothelial Cells	0.150731	0.132492	1.62472	-0.670618	1	1	CXCR5	pseudobulk_DESeq2
Endothelial Cells	1.78502	0.781129	1.27088	0.58143	0.445752	0.995774	XCL1	pseudobulk_DESeq2
Endothelial Cells	1.10053	1.22945	1.81844	0.73407	0.391567	0.974887	XCL2	pseudobulk_DESeq2
Fibroblasts	9.17648	2.27286	0.679677	10.7283	0.0010551	0.0372516	CCL4	pseudobulk_DESeq2
Fibroblasts	348.315	4.78532	0.69068	32.5391	1.16818e-08	1.72596e-05	CCL5	pseudobulk_DESeq2
Fibroblasts	5.49807	2.07781	0.615785	11.929	0.000552659	0.0253519	CCR1	pseudobulk_DESeq2
Fibroblasts	1.13365	1.62552	0.981495	2.98662	0.0839555	0.43733	CCR3	pseudobulk_DESeq2
Fibroblasts	1.21951	1.56098	0.965183	4.59247	0.0321127	0.262835	CCR5	pseudobulk_DESeq2
Fibroblasts	1453.56	5.02499	1.02073	15.758	7.19827e-05	0.00663055	CXCL9	pseudobulk_DESeq2
Fibroblasts	223.113	2.72861	0.713562	12.0464	0.000518922	0.0244442	CXCL10	pseudobulk_DESeq2
Fibroblasts	35.6064	5.20037	0.758331	33.7544	6.25259e-09	1.17392e-05	CXCL11	pseudobulk_DESeq2
Fibroblasts	1.70827	2.4887	1.06989	5.70848	0.0168831	0.185894	CXCL13	pseudobulk_DESeq2
Fibroblasts	0.222279	0.450027	1.92327	-0.217294	1	1	CXCR5	pseudobulk_DESeq2
Fibroblasts	17.5166	3.14744	1.52516	3.54489	0.0597291	0.36924	XCL1	pseudobulk_DESeq2
Fibroblasts	8.70955	2.80404	1.45886	3.31234	0.0687616	0.399431	XCL2	pseudobulk_DESeq2
HSPhi T Cells	10.815	1.15225	0.989436	1.29069	0.255921	0.795511	CCL4	pseudobulk_DESeq2
HSPhi T Cells	20.8776	1.42216	0.61548	5.06989	0.0243449	0.320078	CCL5	pseudobulk_DESeq2
HSPhi T Cells	0.121233	-0.0902504	1.81914	-0.600006	1	1	CCR1	pseudobulk_DESeq2
HSPhi T Cells	0.109969	0.348054	1.73406	-0.447957	1	1	CCR5	pseudobulk_DESeq2
HSPhi T Cells	0.352638	1.40195	1.36244	1.79022	0.180899	0.673237	CXCL9	pseudobulk_DESeq2
HSPhi T Cells	0.0927631	0.109927	2.10547	-0.814194	1	1	CXCL10	pseudobulk_DESeq2
HSPhi T Cells	0.0661094	0.118674	2.62791	-0.614726	1	1	CXCL11	pseudobulk_DESeq2
HSPhi T Cells	0.0472121	-0.397829	3.05937	-1.06886	1	1	CXCL13	pseudobulk_DESeq2
HSPhi T Cells	0.0971114	0.181419	1.93311	-0.663399	1	1	CXCR5	pseudobulk_DESeq2
HSPhi T Cells	6.40842	2.51931	0.853474	8.01011	0.0046517	0.212488	XCL1	pseudobulk_DESeq2
HSPhi T Cells	3.07527	1.5522	0.790999	3.82272	0.0505621	0.405074	XCL2	pseudobulk_DESeq2
Keratinocytes	1.24041	1.17101	0.973937	1.99246	0.158084	0.689236	CCL4	pseudobulk_DESeq2
Keratinocytes	4.66411	3.01255	0.826161	13.3958	0.000252185	0.191913	CCL5	pseudobulk_DESeq2
Keratinocytes	0.111147	1.07744	2.54007	-0.878873	1	1	CCR1	pseudobulk_DESeq2
Keratinocytes	0.033695	1.01461	2.99098	-1.73204	1	1	CCR3	pseudobulk_DESeq2
Keratinocytes	0.100914	1.2392	2.98642	-0.758074	1	1	CCR5	pseudobulk_DESeq2
Keratinocytes	10.999	3.33281	1.19407	6.87749	0.00872882	0.689236	CXCL9	pseudobulk_DESeq2
Keratinocytes	33.0654	2.20515	1.17235	3.20582	0.0733766	0.689236	CXCL10	pseudobulk_DESeq2
Keratinocytes	7.58766	3.41696	1.13649	7.92679	0.00487081	0.689236	CXCL11	pseudobulk_DESeq2
Keratinocytes	0.0305003	0.988201	2.99112	-1.64094	1	1	CXCL13	pseudobulk_DESeq2
Keratinocytes	0.0871236	0.33772	2.77237	-1.11862	1	1	CXCR5	pseudobulk_DESeq2
Keratinocytes	1.66846	3.04983	1.15964	7.09459	0.00773168	0.689236	XCL1	pseudobulk_DESeq2
Keratinocytes	1.25335	3.08761	1.3066	5.64992	0.0174562	0.689236	XCL2	pseudobulk_DESeq2
Langerhans	44.0898	-1.27682	0.62805	4.22063	0.0399354	0.560104	CCL4	pseudobulk_DESeq2
Langerhans	6.36199	0.382551	0.604746	0.53581	0.464174	1	CCL5	pseudobulk_DESeq2
Langerhans	2.16728	-0.200589	0.685997	0.0363215	0.848853	1	CCR1	pseudobulk_DESeq2
Langerhans	0.00858696	-0.218841	3.03094	-1.84944	1	1	CCR3	pseudobulk_DESeq2
Langerhans	5.80775	-1.40937	0.545914	7.22765	0.00717891	0.274431	CCR5	pseudobulk_DESeq2
Langerhans	35.2644	1.48285	0.909012	2.4877	0.114739	0.822002	CXCL9	pseudobulk_DESeq2
Langerhans	58.0462	0.277896	1.04867	0.0700867	0.791211	1	CXCL10	pseudobulk_DESeq2
Langerhans	3.86482	0.866961	1.12095	0.678681	0.410041	1	CXCL11	pseudobulk_DESeq2
Langerhans	1.27732	3.43101	2.59164	2.08303	0.148944	0.884203	CXCL13	pseudobulk_DESeq2
Langerhans	0.0448769	0.264252	3.02648	-0.901484	1	1	CXCR5	pseudobulk_DESeq2
Langerhans	2.1381	1.77227	0.93628	4.25166	0.0392121	0.553482	XCL1	pseudobulk_DESeq2
Langerhans	5.15962	1.65984	1.37675	1.48927	0.222331	0.956576	XCL2	pseudobulk_DESeq2
Macrophages	521.58	-0.448898	0.564822	0.639474	0.423902	0.912291	CCL4	pseudobulk_DESeq2
Macrophages	22.9708	1.82407	0.785195	5.11295	0.0237479	0.208874	CCL5	pseudobulk_DESeq2
Macrophages	16.6457	0.318928	0.420088	1.06855	0.301274	0.775608	CCR1	pseudobulk_DESeq2
Macrophages	0.0194068	-1.79662	3.02006	-1.44031	1	1	CCR3	pseudobulk_DESeq2
Macrophages	14.4553	-0.0628143	0.513142	0.272355	0.601757	1	CCR5	pseudobulk_DESeq2
Macrophages	104.522	4.2669	0.870475	18.1466	2.04539e-05	0.00481462	CXCL9	pseudobulk_DESeq2
Macrophages	67.786	0.70304	0.89678	0.606416	0.43614	0.927134	CXCL10	pseudobulk_DESeq2
Macrophages	3.31443	0.681213	0.801421	1.09403	0.295581	0.769768	CXCL11	pseudobulk_DESeq2
Macrophages	41.5762	4.65799	1.52352	6.96485	0.00831266	0.116231	CXCL13	pseudobulk_DESeq2
Macrophages	0.260392	-1.50644	1.56437	-0.200705	1	1	CXCR5	pseudobulk_DESeq2
Macrophages	0.848773	0.249207	1.13283	0.56208	0.453423	0.949314	XCL1	pseudobulk_DESeq2
Macrophages	2.8105	2.96354	1.30739	5.26634	0.0217417	0.200569	XCL2	pseudobulk_DESeq2
Mast Cells	0.0525101	0.387473	3.07195	-0.81308	1	1	CCL5	pseudobulk_DESeq2
Mast Cells	0.0592754	0.387473	3.07195	-0.735979	1	1	CXCL10	pseudobulk_DESeq2
Melanocytes	0.164538	0.871726	1.87721	-0.563942	1	1	CCL4	pseudobulk_DESeq2
Melanocytes	0.516281	2.84461	1.78544	2.12006	0.145381	1	CCL5	pseudobulk_DESeq2
Melanocytes	0.0416681	1.63595	3.02385	-1.03016	1	1	CCR1	pseudobulk_DESeq2
Melanocytes	0.46695	3.19283	2.21028	2.33638	0.126383	1	CXCL9	pseudobulk_DESeq2
Melanocytes	0.305144	2.42186	3.01362	0.627338	0.428333	1	CXCL10	pseudobulk_DESeq2
Melanocytes	0.123087	2.15862	2.34672	0.182601	0.669147	1	CXCL11	pseudobulk_DESeq2
Melanocytes	0.100131	2.0731	2.81507	0.0819884	0.774621	1	CXCL13	pseudobulk_DESeq2
Melanocytes	0.0692847	0.940299	2.88586	-0.763427	1	1	XCL1	pseudobulk_DESeq2
Melanocytes	0.0613237	1.12523	2.73337	-0.98106	1	1	XCL2	pseudobulk_DESeq2
Naive T Cells	0.0478172	-0.15544	3.1352	-0.994212	1	1	CCL4	pseudobulk_DESeq2
Naive T Cells	2.65522	3.58488	1.40779	6.38624	0.0115008	1	CCL5	pseudobulk_DESeq2
Naive T Cells	0.101121	-1.37397	2.66651	0.0722344	0.788111	1	CCR5	pseudobulk_DESeq2
Naive T Cells	0.0902401	0.276218	2.53803	-0.644329	1	1	CXCL9	pseudobulk_DESeq2
Naive T Cells	0.0718589	0.282122	2.7332	-0.617091	1	1	CXCR5	pseudobulk_DESeq2
Naive T Cells	0.394687	-0.50148	1.53421	0.346959	0.55584	1	XCL1	pseudobulk_DESeq2
Natural Killers	27.1238	0.905276	1.0873	0.666972	0.414109	0.877815	CCL4	pseudobulk_DESeq2
Natural Killers	48.5599	2.08721	0.603557	10.7085	0.00106643	0.0415155	CCL5	pseudobulk_DESeq2
Natural Killers	0.49751	-0.432789	1.06767	0.610104	0.434749	0.910707	CCR1	pseudobulk_DESeq2
Natural Killers	0.031143	-0.884232	2.87617	-1.13264	1	1	CCR5	pseudobulk_DESeq2
Natural Killers	0.0545262	-0.604089	2.3756	-1.16503	1	1	CXCL9	pseudobulk_DESeq2
Natural Killers	0.0585692	-0.539567	2.32988	-0.964428	1	1	CXCL10	pseudobulk_DESeq2
Natural Killers	0.00756215	-1.308	3.05851	-1.60387	1	1	CXCL11	pseudobulk_DESeq2
Natural Killers	0.109111	-0.0995516	1.94774	-0.470206	1	1	CXCL13	pseudobulk_DESeq2
Natural Killers	257.851	1.22245	0.582085	4.10437	0.0427725	0.19825	XCL1	pseudobulk_DESeq2
Natural Killers	219.431	1.33827	0.569284	5.10101	0.0239119	0.143777	XCL2	pseudobulk_DESeq2
Nerves	0.0982253	-0.0248917	1.68553	-0.957041	1	1	CCL4	pseudobulk_DESeq2
Nerves	0.681548	2.95917	2.47628	1.91224	0.166715	1	CCL5	pseudobulk_DESeq2
Nerves	7.87854	3.39073	0.955368	10.503	0.00119184	0.596673	CXCL9	pseudobulk_DESeq2
Nerves	13.1549	6.86031	1.51564	13.5862	0.000227849	0.311096	CXCL10	pseudobulk_DESeq2
Nerves	1.31312	3.47826	2.74485	1.63608	0.200864	1	CXCL11	pseudobulk_DESeq2
Nerves	0.0370231	0.533139	2.14242	-1.81773	1	1	CXCL13	pseudobulk_DESeq2
Nerves	0.0715522	0.926063	2.0978	-0.638398	1	1	XCL1	pseudobulk_DESeq2
Nerves	0.0715522	0.926063	2.0978	-0.638398	1	1	XCL2	pseudobulk_DESeq2
Pericytes	1.08181	1.67797	1.08445	3.0315	0.0816627	0.621326	CCL4	pseudobulk_DESeq2
Pericytes	15.9595	4.32334	0.98232	15.3392	8.98317e-05	0.0212889	CCL5	pseudobulk_DESeq2
Pericytes	0.0504555	0.382502	3.02728	-0.729579	1	1	CCR5	pseudobulk_DESeq2
Pericytes	157.798	3.87168	1.26661	6.88456	0.00869436	0.235535	CXCL9	pseudobulk_DESeq2
Pericytes	59.3838	3.00199	1.12608	5.77156	0.0162876	0.31832	CXCL10	pseudobulk_DESeq2
Pericytes	9.80059	5.45806	1.10178	19.3575	1.08393e-05	0.00816764	CXCL11	pseudobulk_DESeq2
Pericytes	0.200728	1.34094	2.06477	0.59656	0.439893	0.943152	CXCL13	pseudobulk_DESeq2
Pericytes	0.0167839	-0.00250987	3.03035	-1.59581	1	1	CXCR5	pseudobulk_DESeq2
Pericytes	0.393155	0.189161	1.57774	0.0596515	0.807048	1	XCL1	pseudobulk_DESeq2
Pericytes	0.529345	2.11147	1.29574	3.80064	0.051233	0.517068	XCL2	pseudobulk_DESeq2
Regulatory T Cells	0.26272	0.887344	1.50326	1.27373	0.259069	0.912189	CCL4	pseudobulk_DESeq2
Regulatory T Cells	3.22932	3.8824	0.928836	18.9801	1.32088e-05	0.197895	CCL5	pseudobulk_DESeq2
Regulatory T Cells	0.0173194	-0.413141	3.09889	-1.36619	1	1	CCR1	pseudobulk_DESeq2
Regulatory T Cells	0.0433015	-0.39386	3.09876	-1.13036	1	1	CCR3	pseudobulk_DESeq2
Regulatory T Cells	0.197428	0.817608	1.61195	0.3946	0.529891	1	CCR5	pseudobulk_DESeq2
Regulatory T Cells	0.148223	0.656268	1.99999	0.149693	0.698829	1	CXCL9	pseudobulk_DESeq2
Regulatory T Cells	0.256103	0.705532	1.46416	0.345257	0.55681	1	CXCL10	pseudobulk_DESeq2
Regulatory T Cells	0.22609	0.68762	1.70185	0.545764	0.460054	1	CXCL13	pseudobulk_DESeq2
Regulatory T Cells	0.0410713	-0.133533	2.96834	-0.958956	1	1	CXCR5	pseudobulk_DESeq2
Regulatory T Cells	0.240868	1.10659	1.7359	1.0763	0.299526	0.945673	XCL1	pseudobulk_DESeq2
Regulatory T Cells	0.107933	0.414497	2.37345	-0.301119	1	1	XCL2	pseudobulk_DESeq2

## Sheet: Figure_5B
Senders	Receivers	Strength
CD4- CD8- T Cells	Endothelial Cells	0.0302669
CD4+ Effector Memory T Cells	Endothelial Cells	0.0267465
CD4+ Tissue-Resident Memory T Cells	Endothelial Cells	0.109239
CD8+ GZMK+ IFNGhi T Cells	Endothelial Cells	0.125397
CD8+ GZMK+ IFNGint T Cells	Endothelial Cells	0.118282
CD8+ Undefined T Cells	Endothelial Cells	0.019586
Cycling Dendritic Cells	Endothelial Cells	0.0104406
Dividing T Cells	Endothelial Cells	0.067974
Endothelial Cells	Endothelial Cells	0.0977125
Fibroblasts	Endothelial Cells	0.0775903
Natural Killers	Endothelial Cells	0.07729
Nerves	Endothelial Cells	0.103796
Pericytes	Endothelial Cells	0.135196
Pericytes	Langerhans	0.0161489
Pericytes	Naive T Cells	0.0162311

## Sheet: Figure_5C
Senders	Receivers	Strength
Cycling Dendritic Cells	CD4+ Tissue-Resident Memory T Cells	0.0107688
Cycling Dendritic Cells	Endothelial Cells	0.00870448
Endothelial Cells	Endothelial Cells	0.00939726
Fibroblasts	CD4- CD8- T Cells	0.0314719
Fibroblasts	CD4+ Effector Memory T Cells	0.0280899
Fibroblasts	CD4+ Tissue-Resident Memory T Cells	0.0244506
Fibroblasts	CD4+ Undefined T Cells	0.0643502
Fibroblasts	CD8+ GZMK+ IFNGhi T Cells	0.0709059
Fibroblasts	CD8+ GZMK+ IFNGint T Cells	0.0822876
Fibroblasts	CD8+ Undefined T Cells	0.0270196
Fibroblasts	Cycling Dendritic Cells	0.0138107
Fibroblasts	Dividing T Cells	0.0229036
Fibroblasts	Endothelial Cells	0.107819
Fibroblasts	Langerhans	0.0122738
Fibroblasts	Macrophages	0.0163655
Fibroblasts	Naive T Cells	0.0265117
Fibroblasts	Natural Killers	0.0241769
Fibroblasts	Regulatory T Cells	0.0236501
Langerhans	CD4+ Tissue-Resident Memory T Cells	0.0196322
Langerhans	Endothelial Cells	0.0545032
Macrophages	CD4+ Tissue-Resident Memory T Cells	0.00664627
Macrophages	Endothelial Cells	0.125938
Pericytes	CD4- CD8- T Cells	0.0107793
Pericytes	CD4+ Effector Memory T Cells	0.00959891
Pericytes	CD4+ Tissue-Resident Memory T Cells	0.00833474
Pericytes	CD4+ Undefined T Cells	0.0225435
Pericytes	CD8+ GZMK+ IFNGhi T Cells	0.0249537
Pericytes	CD8+ GZMK+ IFNGint T Cells	0.029191
Pericytes	CD8+ Undefined T Cells	0.0092265
Pericytes	Cycling Dendritic Cells	0.00467422
Pericytes	Dividing T Cells	0.0101921
Pericytes	Endothelial Cells	0.0365913
Pericytes	Langerhans	0.00414977
Pericytes	Macrophages	0.00554838
Pericytes	Naive T Cells	0.00904993
Pericytes	Natural Killers	0.00823992
Pericytes	Regulatory T Cells	0.00805751

[truncated: 12 more sheets: Figure_6, Figure_7, Supplemental_Figure_1A, Supplemental_Figure_1B, Supplemental_Figure_2A, Supplemental_Figure_2B, Supplemental_Figure_8, Supplemental_Figure_9, Supplemental_Figure_10, Supplemental_Figure_11, Supplemental_Figure_12, Supplemental_Figure_13]
